# Supplementary material for: Novel Gross Deletion Mutations in NTRK1 Gene Associated With Congenital Insensitivity to Pain With Anhidrosis
Source: Front Pediatr. 2021 Mar 4;9:638190. doi: 10.3389/fped.2021.638190 (PMC7969531; doi:10.3389/fped.2021.638190)
Supplement: Supplementary file 2 [file Table_2.XLSX]

## Sheet: Sheet2
Gene	Variant position	nucleotide change	amino acid change	Variant type	Reference
NTRK1	exon1	c.7C>T	p.Arg3*	nonsense	Wang,et al.J Int Med Res,45,549,2017[PMID:28345382]
NTRK1	exon1	c.25C>T	p.Gln9*	nonsense	Mardy,et al.Am J Hum Genet,64,1570,1999[PMID:10330344]
NTRK1	exon1	c.36G>A	p.Trp12*	nonsense	Chen,et al.Zhong Nan Da Xue Xue Bao Yi Xue Ban,44,1203,2019[PMID:31857517]
NTRK1	exon1	c.44G>A	p.Trp15*	nonsense	Li,et al.Genet Mol Res,11,2156,2012[PMID:22653642]
NTRK1	exon1	c.200delA	p.Asn67Thrfs*2	frameshift	Mardy,et al.Am J Hum Genet,64,1570,1999[PMID:10330344]
NTRK1	exon1	c.207_208delTG	p.Glu70Alafs*16	frameshift	Suriu,et al.Clin Genet,75,230,2009[PMID:19250380]
NTRK1	exon2	c.253C>A	p.Arg85Ser	missense	Mardy,et al.Am J Hum Genet,64,1570,1999[PMID:10330344]|11159935|11719521
NTRK1	exon2	c.274dupG	p.Glu92Glyfs*81	frameshift	Rapp,et al.J Pediatr Orthop B,22,76,2013[PMID:22814739]
NTRK1	exon2	c.278T>C	p.Leu93Pro	missense	Miura,et al.Hum Genet,106,116,2000[PMID:10982191]|11159935
NTRK1	inrton2	c.287+2dupT	一	splicing mutation	Lee,et al.Muscle Nerve,40,855,2009[PMID:19618435]|30201336|30774415
NTRK1	exon3	c.326A>G	p.Asp109Gly	missense	Geng,et al.Mol Pain,epub,epub,2018[PMID:29770739]
NTRK1	exon3	c.329C>A	p.Ala110Asp	missense	Altassan,et al.Am J Med Genet A,173,1009,2017[PMID:28328124]
NTRK1	exon3-intron3	c.354_359+3delTCGCCTGTG	一	splicing mutation	Beyhan Tüysüz,et al.Neurogenetics,9,119,2008[PMID:18322713]
NTRK1	intron3	c.359+5G>T	一	splicing mutation	Verpoorten,et al.Neuromuscul Disord,16,19,2006[PMID:16373086]|25525159
NTRK1	exon4	c.391_392delTC	p.Ser131Leufs*41	frameshift	Miura,et al.Hum Genet,106,116,2000[PMID:10982191]
NTRK1	intron4-exon5-intron5-exon6-inron6	c.429-374_717+485del1403	p.Val144Asnfs*10	gross deletions	Geng,et al.Mol Pain,epub,epub,2018[PMID:29770739]|30774415
NTRK1	intron4	c.429-1G>C	一	splicing mutation	Mardy,et al.Am J Hum Genet,64,1570,1999[PMID:10330344]|25525159
NTRK1	exon5	c.437C>A	p.Ser146*	nonsense	Altassan,et al.Am J Med Genet A,173,1009,2017[PMID:28328124]
NTRK1	exon5	c.447_450dupTCTG	p.His151Serfs*23	frameshift	Li,et al.J Pain Res,12,453,2019[PMID:30774415]
NTRK1	exon5	c.490G>T	p.Glu164*	nonsense	Miura,et al.Hum Genet,106,116,2000[PMID:10982191]|25525159
NTRK1	exon5	c.496G>T	p.Gly166*	nonsense	Beyhan Tüysüz,et al.Neurogenetics,9,119,2008[PMID:18322713]|25525159
NTRK1	exon5	c.526C>T	p.Gln176*	nonsense	Indo,et al.Hum Mutat,18,308,2001[PMID:11668614]|25525159|28328124
NTRK1	exon5	c.543delG	p.Leu183Trpfs*14	frameshift	Verpoorten,et al.Neuromuscul Disord,16,19,2006[PMID:16373086]
NTRK1	intron5	c.574+1G>C	一	splicing mutation	Sarasola,et al.BMC Med Genet,12,86,2011[PMID:21708027]|25525159
NTRK1	intron5	c.574+1G>A	一	splicing mutation	Bodzioch,et al.Hum Mutat,17,72,2000[PMID:11139246]|22957891|25525159|29595626
NTRK1	intron5	c.575-19G>A	一	splicing mutation	Geng,et al.Mol Pain,epub,epub,2018[PMID:29770739]|29770739
NTRK1	exon6	c.632T>A	p.Val211Glu	missense	Geng,et al.Mol Pain,epub,epub,2018[PMID:29770739]|30076350|30461622|30774415
NTRK1	exon6	c.638T>C	p.Leu213Pro	missense	Mardy,et al.Am J Hum Genet,64,1570,1999[PMID:10330344]|11159935|11719521|12949319|27551041
NTRK1	exon6	c.704C>G	p.Ser235*	nonsense	Nam,et al.J Peripher Nerv Syst,22,92,2017[PMID:28177573]|28177573
NTRK1	intron6	c.717+1G>C	一	splicing mutation	Indo,et al.Hum Mutat,18,308,2001[PMID:11668614]|25525159
NTRK1	exon7	c.722dupC	p.Gly242Trpfs*16	frameshift	Huehne,et al.Neuromuscul Disord,18,159,2008[PMID:18077166]
NTRK1	exon7	c.726_727insT	p.Gly243Trpfs*15	frameshift	Liu,et al.J Child Neurol,30,1357,2015[PMID:25316729]
NTRK1	exon7	c.783_785delGAA	p.Lys261del	inframe	Algahtani,et al.J Neurol Sci,370,35,2016[PMID:27772781]
NTRK1	intron7	c.850+1G>A	一	splicing mutation	Mardy,et al.Am J Hum Genet,64,1570,1999[PMID:10330344]|25525159|29770739|30833958
NTRK1	intron7	c.851-798_851-794delCCAGCinsTCAGG	一	frameshift	Geng,et al.Mol Pain,epub,epub,2018[PMID:29770739]
NTRK1	intron7	c.851-33T>A	一	splicing mutation	Miura,et al.Hum Genet,106,116,2000[PMID:10982191]|23112235|25356970|27265460|28345382|29619836|29770739|30201336|30774415|31857517
NTRK1	exon8	c.899_900delGCinsAA	p.Cys300*	nonsense	Franco,et al.J Biol Chem,291,21363,2016[PMID:27551041]|27551041
NTRK1	exon8	c.924_930delGCCGGCA	p.Gln308Hisfs*154	frameshift	Mardy,et al.Am J Hum Genet,64,1570,1999[PMID:10330344]
NTRK1	exon8	c.963delG	p.Leu322Serfs*142	frameshift	Liu,et al.PLoS One,10,e0133636,2015[PMID:26274329]|27265460|29770739|30774415
NTRK1	exon8	c.1037T>C	p.Leu346Pro	missense	Geng,et al.Mol Pain,epub,epub,2018[PMID:29770739]
NTRK1	exon8	c.1069_1076dupGGCAACTA	p.Tyr359*	nonsense	Davidson,et al.J Neurol,259,1673,2012[PMID:22302274]
NTRK1	exon8	c.1077C>A	p.Tyr359*	nonsense	Miura,et al.Hum Genet,106,116,2000[PMID:10982191]|25525159
NTRK1	exon8	c.1162G>A	p.Glu388Lys	missense	Wieczorek,et al.Neuromuscul Disord,18,681,2008[PMID:18657423]|19292958
NTRK1	exon8	c.1166_1167delAC	p.Asp389Alafs*4	frameshift	Geng,et al.Mol Pain,epub,epub,2018[PMID:29770739]
NTRK1	exon9	c.1202delC	p.Pro401Argfs*63	frameshift	Lee,et al.Muscle Nerve,40,855,2009[PMID:19618435]
NTRK1	intron9	c.1234G>A	一	splicing mutation	Indo,et al.Hum Mutat,18,308,2001[PMID:11668614]
NTRK1	exon10	c.1237_1238delTC	p.Ser413Glyfs*80	frameshift	Geng,et al.Mol Pain,epub,epub,2018[PMID:29770739]|30076350|30461622|30774415
NTRK1	intron10-exon11-intron11-exon12-inron12-exon13	c.1336+13_1616del1381	p.Arg446Hisfs*2	gross deletions	Huehne,et al.Neuromuscul Disord,18,159,2008[PMID:18077166]
NTRK1	exon11	c.1397delG	p.Gly466Valfs*75	frameshift	Li,et al.Genet Mol Res,11,2156,2012[PMID:22653642]
NTRK1	exon11	c.1426A>T	p.Lys476*	nonsense	Altassan,et al.Am J Med Genet A,173,1009,2017[PMID:28328124]
NTRK1	exon11	c.1456G>A	p.Glu486Lys	missense	Davidson,et al.J Neurol,259,1673,2012[PMID:22302274]
NTRK1	exon12	c.1506_1513dupGGACATCG	p.Val505Glyfs*39	frameshift	Indo,et al.Hum Mutat,18,308,2001[PMID:11668614]
NTRK1	exon12	c.1504_1505delCG	p.Arg502Glyfs*20	frameshift	Indo,et al.Hum Mutat,18,308,2001[PMID:11668614]
NTRK1	exon12	c.1531G>C	p.Gly511Arg	missense	Wang,et al.Gene,679,253,2018[PMID:30201336]
NTRK1	exon12	c.1532G>A	p.Gly511Glu	missense	Shaikh,et al.Hum Mutat,38,55,2017[PMID:27676246]|27676246
NTRK1	exon12	c.1538delG	p.Gly513Alafs*28	frameshift	Bonkowsky,et al.Pediatrics,112,e237,2003[PMID:12949319]
NTRK1	exon12	c.1537G>C	p.Gly513Arg	missense	Ohto,et al.Neuropediatrics,35,274,2004[PMID:15534759]
NTRK1	exon12	c.1543T>C	p.Phe515Leu	missense	Gao,et al.PLoS One,8,e66863,2013[PMID:23799134]
NTRK1	exon12	c.1546G>A	p.Gly516Arg	missense	Miura,et al.Hum Genet,106,116,2000[PMID:10982191]|11159935
NTRK1	exon12	c.1547G>A	p.Gly516Glu	missense	Shaikh,et al.Hum Mutat,38,55,2017[PMID:27676246]|27676246
NTRK1	exon12	c.1561G>C	p.Ala521Pro	missense	Wang,et al.Medicine (Baltimore),94,1,2015[PMID:25984678]
NTRK1	intron12	c.1615-1G>T	一	splicing mutation	T?ys?z,et al.Neurogenetics,9,119,2008[PMID:18322713]|25525159
NTRK1	exon13	c.1634delA	p.Glu545Glyfs*107	frameshift	Lv,et al.Clin Chim Acta,468,39,2017[PMID:28192073]
NTRK1	exon13	c.1642delC	p.Arg548Glyfs*104	frameshift	Indo,et al.Nat Genet,13,485,1996[PMID:8696348]|22032467
NTRK1	exon13	c.1654C>T	p.Gln552*	nonsense	Huehne,et al.Neuromuscul Disord,18,159,2008[PMID:18077166]|25525159
NTRK1	exon13	c.1697T>G	p.Ile566Ser	missense	Huehne,et al.Neuromuscul Disord,18,159,2008[PMID:18077166]
NTRK1	exon13	c.1711_1721delGGCGTCTGCAC	p.Gly571Argfs*10	frameshift	Geng,et al.Mol Pain,epub,epub,2018[PMID:29770739]|30774415
NTRK1	exon13	c.1711G>A	p.Gly571Ser	missense	Geng,et al.Mol Pain,epub,epub,2018[PMID:29770739]
NTRK1	exon13	c.1711G>C	p.Gly571Arg	missense	Indo,et al.Nat Genet,13,485,1996[PMID:8696348]|10567924|11159935
NTRK1	exon13	c.1736delT	p.Leu579Argfs*73	frameshift	Miura,et al.Hum Genet,106,116,2000[PMID:10982191]|29770739|30774415
NTRK1	exon13	c.1741A>G	p.Met581Val	missense	Yotsumoto,et al.J Invest Dermatol,112,810,1999[PMID:10233776]
NTRK1	exon13	c.1750G>A	p.Glu584Lys	missense	Geng,et al.Mol Pain,epub,epub,2018[PMID:29770739]
NTRK1	exon13	c.1757T>G	p.Met586Arg	missense	Li,et al.J Pain Res,12,453,2019[PMID:30774415]
NTRK1	exon13	c.1768G>A	p.Asp590Asn	missense	Nam,et al.J Peripher Nerv Syst,22,92,2017[PMID:28177573]|28177573
NTRK1	exon13	c.1784T>G	p.Leu595Arg	missense	Wang,et al.Pediatr Neurol,61,63,2016[PMID:27265460]|30075136|30774415
NTRK1	exon13	c.1786C>T	p.Arg596*	nonsense	Miura,et al.Hum Genet,106,116,2000[PMID:10982191]|25525159|27265460|28981924|29770739|30774415
NTRK1	exon13	c.1787G>A	p.Arg596Gln	missense	Rotthier,et al.Brain,132,2699,2009[PMID:19651702]|30774415
NTRK1	intron13	c.1787+3A>T	一	splicing mutation	Nam,et al.J Peripher Nerv Syst,22,92,2017[PMID:28177573]|28177573
NTRK1	intron13	c.1788-2A>G	一	splicing mutation	Geng,et al.Mol Pain,epub,epub,2018[PMID:29770739]|30774415
NTRK1	exon14	c.1792C>T	p.His598Tyr	missense	Mardy,et al.Am J Hum Genet,64,1570,1999[PMID:10330344]|11159935|11719521|18780967|19435634|20003389|20981092|21228398|22995991|27884173
NTRK1	exon14	c.1795G>T	p.Gly599*	nonsense	Gucev,et al.Eur J Med Genet,63,103613,2020[PMID:30677517]
NTRK1	exon14	c.1820G>T	p.Gly607Val	missense	Mardy,et al.Am J Hum Genet,64,1570,1999[PMID:10330344]|11159935|11719521|20981092|22995991|27884173
NTRK1	exon14	c.1823G>T	p.Gly608Val	missense	Bodzioch,et al.Hum Mutat,17,72,2000[PMID:11139246]
NTRK1	exon14	c.1825G>T	p.Glu609*	nonsense	Bodzioch,et al.Hum Mutat,17,72,2000[PMID:11139246]|25525159
NTRK1	exon14	c.1831G>T	p.Val611Leu	missense	Bodzioch,et al.Hum Mutat,17,72,2000[PMID:11139246]
NTRK1	exon14	c.1842_1843insT	p.Pro615Serfs*12	frameshift	Shatzky,et al.Am J Med Genet,92,353,2000[PMID:10861667]|18955016|28328124|31841741|32056211
NTRK1	exon14	c.1859dupA	p.Leu621Alafs*6	frameshift	Verpoorten,et al.Neuromuscul Disord,16,19,2006[PMID:16373086]
NTRK1	exon14	c.1885G>C	p.Ala629Pro	missense	Geng,et al.Mol Pain,epub,epub,2018[PMID:29770739]
NTRK1	exon14	c.1927C>T	p.Arg643Trp	missense	Mardy,et al.Am J Hum Genet,64,1570,1999[PMID:10330344]|11159935|11719521|22653642|29770739
NTRK1	exon14-intron14	c.1928_2028+23del124	p.Asp644Glyfs*20	gross deletions	Li,et al.Zhonghua Yi Xue Yi Chuan Xue Za Zhi,34,646,2017[PMID:28981924]
NTRK1	exon14	c.1928G>A	p.Arg643Gln	missense	Altassan,et al.Am J Med Genet A,173,1009,2017[PMID:28328124]|31130284
NTRK1	exon14	c.1942C>T	p.Arg648Cys	missense	Miura,et al.Hum Genet,106,116,2000[PMID:10982191]|11159935|24631696|31130284
NTRK1	exon14	c.1952T>C	p.Leu651Pro	missense	Shaikh,et al.Hum Mutat,38,55,2017[PMID:27676246]|27676246
NTRK1	exon14	c.2002G>T	p.Asp668Tyr	missense	Miura,et al.Hum Genet,106,116,2000[PMID:10982191]|11159935|11719521|28177573
NTRK1	intron14	c.2028+3A>C	一	splicing mutation	Indo,et al.Nat Genet,13,485,1996[PMID:8696348]|25525159
NTRK1	exon15	c.2039G>A	p.Arg680His	missense	Gao,et al.PLoS One,8,e66863,2013[PMID:23799134]
NTRK1	exon15	c.2056C>T	p.Arg686Cys	missense	Wang,et al.Pediatr Neurol,61,63,2016[PMID:27265460]|30774415
NTRK1	exon15	c.2066C>T	p.Pro689Leu	missense	Shatzky,et al.Am J Med Genet,92,353,2000[PMID:10861667]|30774415
NTRK1	exon15	c.2068_2104del37	p.Pro690Alafs*112	gross deletions	Amin,et al.Clin Genet,92,559,2017[PMID:28940190]
NTRK1	exon15	c.2078T>C	p.Ile693Thr	missense	Shaikh,et al.Hum Mutat,38,55,2017[PMID:27676246]|27676246
NTRK1	exon15	c.2081T>C	p.Leu694Pro	missense	Altassan,et al.Am J Med Genet A,173,1009,2017[PMID:28328124]
NTRK1	exon15	c.2086dupC	p.Arg696Profs*2	frameshift	Lin,et al.J Child Neurol,25,1548,2010[PMID:20647579]
NTRK1	exon15	c.2110G>T	p.Val704Leu	missense	Masri,et al.Clin Neurol Neurosurg,189,,2019[PMID:31841741]
NTRK1	exon15	c.2122G>A	p.Gly708Ser	missense	Mardy,et al.Am J Hum Genet,64,1570,1999[PMID:10330344]|11159935|11719521
NTRK1	exon15	c.2123G>A	p.Gly708Asp	missense	Wang,et al.Medicine (Baltimore),94,1,2015[PMID:25984678]|30774415
NTRK1	exon15	c.2125G>C	p.Val709Leu	missense	Shalimar,et al.J Orthop Surg (Hong Kong),15,357,2007[PMID:18162686]|27761255
NTRK1	exon15	c.2126T>C	p.Val709Ala	missense	Indo,et al.Hum Mutat,18,308,2001[PMID:11668614]
NTRK1	exon15	c.2132T>G	p.Leu711Arg	missense	Huehne,et al.Neuromuscul Disord,18,159,2008[PMID:18077166]
NTRK1	exon15	c.2152G>A	p.Gly718Ser	missense	Shalimar,et al.J Orthop Surg (Hong Kong),15,357,2007[PMID:18162686]|29770739|31841741
NTRK1	exon15	c.2155A>G	p.Lys719Glu	missense	Lee,et al.Muscle Nerve,40,855,2009[PMID:19618435]
NTRK1	exon15	c.2162C>T	p.Pro721Leu	missense	Geng,et al.Mol Pain,epub,epub,2018[PMID:29770739]
NTRK1	intron15	c.2187+1G>A	一	splicing mutation	Nair,et al.Mol Genet Genomic Med,6,1041,2018[PMID:30293248]
NTRK1	intron15	c.2188-12C>A	一	splicing mutation	Kurth,et al.Am J Med Genet B Neuropsychiatr Genet,171,875,2016[PMID:27184211]|27184211
NTRK1	intron15	c.2188-11G>A	一	splicing mutation	Yi?,et al.Acta Neurol Belg,115,509,2015[PMID:25519000]
NTRK1	intron15	c.2188-2A>G	一	splicing mutation	Sarasola,et al.BMC Med Genet,12,86,2011[PMID:21708027]|27551041
NTRK1	exon16	c.2236T>A	p.Cys746Ser	missense	Shaikh,et al.Hum Mutat,38,55,2017[PMID:27676246]|27676246
NTRK1	exon16	c.2253C>G	p.Tyr751*	nonsense	Indo,et al.Hum Mutat,18,308,2001[PMID:11668614]
NTRK1	exon16	c.2263C>T	p.Arg755Trp	missense	Indo,et al.Hum Mutat,18,308,2001[PMID:11668614]
NTRK1	exon16	c.2270G>C	p.Cys757Ser	missense	Shaikh,et al.Hum Mutat,38,55,2017[PMID:27676246]|27676246
NTRK1	exon16	c.2285C>T	p.Pro762Leu	missense	Ohto,et al.Neuropediatrics,35,274,2004[PMID:15534759]|22032467|23112235
NTRK1	exon16	c.2290C>T	p.Gln764*	nonsense	T?ys?z,et al.Neurogenetics,9,119,2008[PMID:18322713]|28940190
NTRK1	exon16	c.2293C>T	p.Arg765Cys	missense	Wang,et al.Pediatr Neurol,61,63,2016[PMID:27265460]|27676246|30774415
NTRK1	exon16	c.2294G>A	p.Arg765His	missense	Geng,et al.Mol Pain,epub,epub,2018[PMID:29770739]|30774415
NTRK1	exon16	c.2310dupT	p.Val771Cysfs*91	frameshift	Miura,et al.Hum Genet,106,116,2000[PMID:10982191]
NTRK1	exon16	c.2321G>C	p.Arg774Pro	missense	Greco,et al.Am J Hum Genet,64,1207,1999[PMID:10090906]|20188729
NTRK1	exon16	c.2326C>T	p.Gln776*	nonsense	Wieczorek,et al.Neuromuscul Disord,18,681,2008[PMID:18657423]
NTRK1	exon16	c.2332_2345delCTGGCCCAGGCACC	p.Leu778Serfs*79	frameshift	Nam,et al.J Peripher Nerv Syst,22,92,2017[PMID:28177573]|28177573
NTRK1	一	c.428- 395_718+485delinsCCCAGGCTGGAGTGCAGTGGC	一	Complex rearrangements	Xue,et al.J Oral Maxillofac Surg,,,2018[PMID:30075136]
